# Supplementary material for: Evaluating Prostate Cancer Using Fractional Tissue Composition of Radical Prostatectomy Specimens and Pre-Operative Diffusional Kurtosis Magnetic Resonance Imaging
Source: PLoS One. 2016 Jul 28;11(7):e0159652. doi: 10.1371/journal.pone.0159652 (PMC4965080; doi:10.1371/journal.pone.0159652)
Supplement: S1 Table — (XLS) [file pone.0159652.s001.xls]

## Sheet: PZsubj
						Tumour Values									Normal Values
Subject	Age	PSA	GS	pStage	% Gleason grade 4or5	Total Area (mm^2)	Pixel Area (mm^2)	Positive pixels	Total pixels	Cellularity (%)	FMS (%)	Lumen (%)	Dapp_median	Kapp_mediain	Total Area (mm^2)	Pixel Area (mm^2)	Positive pixels	Total pixels	Cellularity (%)	FMS (%)	Lumen (%)	Dapp_median	Kapp_median
D16	61	5.8	4+3	T3a	0.4	310.3	280.4	483635644	1103706155	0.395969	0.507673	0.0963584	1280	990	305.8	273.6	290739568	1076847261	0.241562	0.65314	0.105298	2012	644.5
D17	58	14.6	3+4	T3a	0.2	56.9	48.9	84585397	192636222	0.377358	0.482044	0.140598	1512.5	654.5	91.9	80.9	144811145	318450694	0.400307	0.479998	0.119695	1867.5	571
D21	48	3.2	3+4	T2b	0.1	75.3	66.1	108292549	260405360	0.365052	0.51277	0.122178	2063.5	759	84.1	56.5	34148357	222556366	0.103082	0.568737	0.328181	2581	684
D22	39	8.7	3+4	T2c	0.1	32.1	30	46946858	115534978	0.37976	0.554819	0.0654206	1804.5	667.5	28.8	22.3	25405076	88710276	0.221748	0.552558	0.225694	2130	632
D23	72	6.4	3+4	T3a	0.1	58.3	53.7	96594053	213814376	0.416121	0.504977	0.0789022	1472	644	30.5	21.4	27223308	85200280	0.224189	0.477451	0.298361	2432	496
D24	59	3.4	3+3	T2c	0	41.5	36.9	57842762	145754050	0.352863	0.536293	0.110843	1822	794	44.8	35.9	26177779	141528915	0.148219	0.65312	0.198661	2112	554
D25	64	6.1	3+3	T3a	0	33.3	30.6	52374146	120709818	0.398705	0.520214	0.0810811	1550	706	45.7	39.6	57821940	156101117	0.320971	0.54555	0.133479	1979.5	548
D26	70	12	4+3	T3a	0.4	29.4	26.9	50436915	105544896	0.437236	0.47773	0.085034	1500	806	18.5	14.5	20440014	56986361	0.28113	0.502654	0.216216	2080.5	694
D30	64	9.5	3+4	T3a	0.1	163.2	141.9	227510691	558581812	0.354142	0.515343	0.130515	1747	642	148.3	116.6	119763804	458936504	0.205178	0.581066	0.213756	2302	503
D31	58	5.75	3+4	T3a	0.1	298.9	269.6	426242592	1069516054	0.359471	0.542503	0.0980261	1174	884.5	76.4	64.5	85336537	255647923	0.281812	0.562429	0.155759	1732	719
D32	66	11	4+5	T3a	1	125	117	215669147	460730439	0.438144	0.497856	0.064	1478	815	112.3	93.2	156573521	348809278	0.372534	0.457385	0.17008	1995.5	562
D34	61	11.9	3+4	T2c	0.2	8.35	7.81	12850070	30550852	0.393411	0.541918	0.0646707	1732	705	10.6	9.1	14783042	35978728	0.352739	0.505752	0.141509	1878.5	617.5
D35	66	8.2	4+3	T3a	0.8	32.9	23	37358535	90691329	0.319818	0.473495	0.206687	1902	707	31.7	24.4	21172133	95952772	0.169839	0.599877	0.230284	1989	519
D37	56	11.9	4+3	T3a	0.8	156.2	128	254469532	503668398	0.414019	0.405443	0.180538	2140.5	657.5	171.7	135.6	157295193	533995078	0.232631	0.557119	0.21025	2201.5	564.5
D38	72	8.18	4+3	T3a	0.4	111	101.7	236834288	400021937	0.542449	0.373767	0.0837838	1281.5	918.5	71.4	63.1	101387895	248383223	0.360741	0.523013	0.116246	1908.5	600
D40	68	7.8	3+4	T2a	0.1	6.4	5.9	9242327	23003793	0.370385	0.55149	0.078125	1792	534	17.4	12.8	19415973	50483918	0.282922	0.45271	0.264368	2417	383
D41	64	6.7	4+5	T3a	1	99	92.5	238567131	363888206	0.612561	0.321783	0.0656566	1081	1290.5	108.3	90.4	83890519	339686919	0.206146	0.628573	0.165282	2067	724
D42	64	12.5	3+3	T2a	0.1	18.8	17.3	34462890	68097034	0.465706	0.454507	0.0797872	2068	805.5	25.4	21.5	39073133	84638643	0.390764	0.455693	0.153543	2391	619.5
D43	64	11.09	4+3	T3b	0.9	842.7	761.8	1579849399	2999267691	0.476177	0.427822	0.0960009	1339	1037	170.3	122.5	109738827	482532758	0.163589	0.55573	0.280681	2235	677
D44	42	2	3+4	T2c	0.1	188	159.7	288561706	630251006	0.388931	0.460537	0.150532	1432	749.5	142.8	106.4	138721213	419419658	0.246438	0.49866	0.254902	1926	475
